# Supplementary material for: False-positive troponin in a professional cyclist: a case report on avoiding misdiagnosis and unnecessary restrictions
Source: Eur Heart J Case Rep. 2026 Mar 10;10(3):ytag192. doi: 10.1093/ehjcr/ytag192 (PMC13012598; doi:10.1093/ehjcr/ytag192)
Supplement: ytag192_Supplementary_Data [file ytag192_supplementary_data.zip]

Archive with 2 entries (2 files):
- Supplementary table.pdf
- TTE image.mp4
